# Supplementary material for: The Mechanisms of GPR55 Receptor Functional Selectivity during Apoptosis and Proliferation Regulation in Cancer Cells
Source: Int J Mol Sci. 2023 Mar 14;24(6):5524. doi: 10.3390/ijms24065524 (PMC10054013; doi:10.3390/ijms24065524)
Supplement: Supplementary file 1 [file ijms-24-05524-s001.zip]

Archive with 1 entries (1 files):
- ijms-2164904-supplementary.pdf
